# Supplementary material for: Baseline proteomics characterisation of the emerging host biomanufacturing organism Halomonas bluephagenesis
Source: Sci Data. 2022 Aug 13;9:492. doi: 10.1038/s41597-022-01610-0 (PMC9376085; doi:10.1038/s41597-022-01610-0)
Supplement: Supplementary file 2 — Kegg analysis [file 41597_2022_1610_MOESM2_ESM.xlsx]

## Sheet: Kegg_Pathway
Metabolism
Global and overview maps
01100 Metabolic pathways (378)
K00003
2745.387.peg.466
K00010
2745.387.peg.3460
K00012
2745.387.peg.1887, 2745.387.peg.2517
K00013
2745.387.peg.2352
K00014
2745.387.peg.639
K00019
2745.387.peg.1925
K00020
2745.387.peg.2217
K00023
2745.387.peg.446
K00024
2745.387.peg.2578
K00029
2745.387.peg.3139
K00030
2745.387.peg.2981
K00031
2745.387.peg.1115
K00036
2745.387.peg.1444
K00042
2745.387.peg.1383
K00052
2745.387.peg.1641
K00053
2745.387.peg.3236
K00058
2745.387.peg.3668
K00059
2745.387.peg.2076, 2745.387.peg.2292
K00074
2745.387.peg.999, 2745.387.peg.3571
K00077
2745.387.peg.2215
K00088
2745.387.peg.780
K00101
2745.387.peg.71
K00104
2745.387.peg.3064
K00108
2745.387.peg.2145, 2745.387.peg.2847
K00121
2745.387.peg.2931
K00128
2745.387.peg.3542
K00130
2745.387.peg.2144
K00133
2745.387.peg.1642
K00134
2745.387.peg.1419, 2745.387.peg.1590
K00135
2745.387.peg.2069, 2745.387.peg.2474, 2745.387.peg.2851
K00138
2745.387.peg.3029
K00140
2745.387.peg.2787, 2745.387.peg.2848, 2745.387.peg.3403, 2745.387.peg.3451
K00145
2745.387.peg.3835
K00147
2745.387.peg.1567
K00163
2745.387.peg.1387
K00164
2745.387.peg.1066
K00166
2745.387.peg.1765
K00167
2745.387.peg.1766
K00209
2745.387.peg.2821
K00215
2745.387.peg.341
K00228
2745.387.peg.638
K00239
2745.387.peg.1064
K00240
2745.387.peg.1065
K00241
2745.387.peg.1062
K00244
2745.387.peg.2119
K00245
2745.387.peg.2118
K00249
2745.387.peg.1323
K00252
2745.387.peg.716
K00253
2745.387.peg.2226
K00254
2745.387.peg.1128
K00259
2745.387.peg.510
K00265
2745.387.peg.729
K00275
2745.387.peg.1850
K00278
2745.387.peg.1267
K00281
2745.387.peg.1937
K00285
2745.387.peg.1918
K00286
2745.387.peg.382
K00287
2745.387.peg.2566
K00324
2745.387.peg.3488
K00325
2745.387.peg.3487
K00370
2745.387.peg.2130
K00381
2745.387.peg.1857
K00382
2745.387.peg.1068
K00404
2745.387.peg.3069
K00405
2745.387.peg.3070
K00406
2745.387.peg.3072
K00411
2745.387.peg.2345
K00412
2745.387.peg.2344
K00451
2745.387.peg.3589
K00457
2745.387.peg.3604
K00525
2745.387.peg.2275
K00526
2745.387.peg.2274
K00548
2745.387.peg.1859
K00568
2745.387.peg.1888
K00600
2745.387.peg.420, 2745.387.peg.2622
K00602
2745.387.peg.2068
K00605
2745.387.peg.1934
K00606
2745.387.peg.366
K00609
2745.387.peg.40
K00611
2745.387.peg.1271
K00615
2745.387.peg.54
K00616
2745.387.peg.1290
K00620
2745.387.peg.2316
K00625
2745.387.peg.2087
K00626
2745.387.peg.363, 2745.387.peg.1306, 2745.387.peg.1324
K00627
2745.387.peg.1386, 2745.387.peg.3098
K00632
2745.387.peg.1333, 2745.387.peg.3573
K00645
2745.387.peg.2293
K00647
2745.387.peg.142
K00658
2745.387.peg.1067
K00673
2745.387.peg.2817
K00674
2745.387.peg.515
K00677
2745.387.peg.533
K00681
2745.387.peg.324
K00758
2745.387.peg.928
K00759
2745.387.peg.1678
K00761
2745.387.peg.1681
K00762
2745.387.peg.3804
K00764
2745.387.peg.1652
K00765
2745.387.peg.2353
K00766
2745.387.peg.1234
K00767
2745.387.peg.3102
K00768
2745.387.peg.1452
K00789
2745.387.peg.55
K00790
2745.387.peg.2354
K00794
2745.387.peg.3391
K00796
2745.387.peg.352
K00799
2745.387.peg.1002
K00813
2745.387.peg.1658
K00817
2745.387.peg.685, 2745.387.peg.3233
K00820
2745.387.peg.2519
K00821
2745.387.peg.2818
K00826
2745.387.peg.589
K00831
2745.387.peg.2026
K00836
2745.387.peg.1878
K00858
2745.387.peg.1363
K00859
2745.387.peg.2015
K00864
2745.387.peg.2154
K00865
2745.387.peg.3194
K00873
2745.387.peg.1418, 2745.387.peg.3048
K00899
2745.387.peg.3344
K00927
2745.387.peg.50
K00928
2745.387.peg.740
K00930
2745.387.peg.500
K00931
2745.387.peg.297
K00939
2745.387.peg.3097
K00940
2745.387.peg.662
K00942
2745.387.peg.3792
K00943
2745.387.peg.2287
K00945
2745.387.peg.2023
K00946
2745.387.peg.2597
K00948
2745.387.peg.1191
K00955
2745.387.peg.2521
K00956
2745.387.peg.2439
K00957
2745.387.peg.2440
K00963
2745.387.peg.2512
K00973
2745.387.peg.2543
K00979
2745.387.peg.2305
K01007
2745.387.peg.1695
K01008
2745.387.peg.3230
K01011
2745.387.peg.2410
K01028
2745.387.peg.1930
K01029
2745.387.peg.1929
K01057
2745.387.peg.1445
K01069
2745.387.peg.1783
K01070
2745.387.peg.2930
K01079
2745.387.peg.2424
K01091
2745.387.peg.1231
K01092
2745.387.peg.668
K01187
2745.387.peg.1422
K01255
2745.387.peg.590
K01256
2745.387.peg.2393
K01270
2745.387.peg.3196
K01438
2745.387.peg.259
K01439
2745.387.peg.514
K01442
2745.387.peg.3522
K01464
2745.387.peg.3384
K01465
2745.387.peg.1921
K01468
2745.387.peg.2462
K01479
2745.387.peg.2463
K01483
2745.387.peg.3050
K01484
2745.387.peg.2814
K01487
2745.387.peg.1721
K01494
2745.387.peg.1664
K01495
2745.387.peg.2070
K01496
2745.387.peg.1866
K01556
2745.387.peg.443
K01560
2745.387.peg.3000
K01571
2745.387.peg.744
K01584
2745.387.peg.3003
K01586
2745.387.peg.3742
K01595
2745.387.peg.2242
K01609
2745.387.peg.1235
K01610
2745.387.peg.2586
K01619
2745.387.peg.929
K01620
2745.387.peg.856
K01624
2745.387.peg.49
K01625
2745.387.peg.1446
K01626
2745.387.peg.2261
K01627
2745.387.peg.732
K01637
2745.387.peg.1107
K01638
2745.387.peg.3706
K01640
2745.387.peg.2230
K01647
2745.387.peg.1061
K01649
2745.387.peg.2415, 2745.387.peg.2972
K01652
2745.387.peg.3240
K01653
2745.387.peg.3239
K01659
2745.387.peg.1257
K01662
2745.387.peg.3671
K01673
2745.387.peg.1881
K01676
2745.387.peg.1909
K01679
2745.387.peg.1670
K01681
2745.387.peg.3251
K01682
2745.387.peg.1698
K01687
2745.387.peg.2592, 2745.387.peg.2723
K01689
2745.387.peg.733
K01690
2745.387.peg.1451
K01692
2745.387.peg.3569
K01693
2745.387.peg.3222
K01695
2745.387.peg.1647
K01696
2745.387.peg.1646
K01698
2745.387.peg.3157
K01703
2745.387.peg.1639
K01704
2745.387.peg.1640
K01710
2745.387.peg.2545
K01712
2745.387.peg.2464
K01714
2745.387.peg.3124
K01716
2745.387.peg.143
K01724
2745.387.peg.1659
K01733
2745.387.peg.467
K01735
2745.387.peg.728
K01736
2745.387.peg.1174
K01740
2745.387.peg.3513
K01745
2745.387.peg.2465
K01749
2745.387.peg.3746
K01752
2745.387.peg.2933
K01753
2745.387.peg.2449
K01755
2745.387.peg.3744
K01756
2745.387.peg.1110
K01759
2745.387.peg.220, 2745.387.peg.551
K01772
2745.387.peg.2675
K01775
2745.387.peg.2467
K01783
2745.387.peg.1229
K01791
2745.387.peg.2532
K01792
2745.387.peg.1093
K01803
2745.387.peg.353
K01807
2745.387.peg.20
K01810
2745.387.peg.2428
K01814
2745.387.peg.3224
K01825
2745.387.peg.1332
K01835
2745.387.peg.2513
K01839
2745.387.peg.927
K01845
2745.387.peg.3839
K01874
2745.387.peg.2033
K01885
2745.387.peg.1059
K01886
2745.387.peg.1759
K01895
2745.387.peg.1308, 2745.387.peg.3091
K01897
2745.387.peg.1284
K01902
2745.387.peg.1070
K01903
2745.387.peg.1069
K01908
2745.387.peg.1791
K01912
2745.387.peg.3574
K01915
2745.387.peg.233
K01918
2745.387.peg.365
K01919
2745.387.peg.2583
K01920
2745.387.peg.37
K01921
2745.387.peg.2324
K01923
2745.387.peg.3122
K01924
2745.387.peg.2325
K01928
2745.387.peg.2331
K01933
2745.387.peg.1666
K01937
2745.387.peg.731
K01939
2745.387.peg.2396
K01940
2745.387.peg.2057
K01945
2745.387.peg.2660
K01950
2745.387.peg.3246
K01951
2745.387.peg.781
K01952
2745.387.peg.3135
K01955
2745.387.peg.347
K01956
2745.387.peg.346
K01961
2745.387.peg.2064
K01962
2745.387.peg.537
K01963
2745.387.peg.1648
K01968
2745.387.peg.2229
K01969
2745.387.peg.2227
K02109
2745.387.peg.3823
K02111
2745.387.peg.3821
K02112
2745.387.peg.3819
K02113
2745.387.peg.3822
K02114
2745.387.peg.3818
K02115
2745.387.peg.3820
K02230
2745.387.peg.1475
K02275
2745.387.peg.1730
K02428
2745.387.peg.3847
K02433
2745.387.peg.2382
K02434
2745.387.peg.2383
K02437
2745.387.peg.1936
K02472
2745.387.peg.2531
K02474
2745.387.peg.2538
K02496
2745.387.peg.3748
K02500
2745.387.peg.3225
K02501
2745.387.peg.3223
K02502
2745.387.peg.2397
K02535
2745.387.peg.2320
K02609
2745.387.peg.3575
K02610
2745.387.peg.3576
K02611
2745.387.peg.3577
K02612
2745.387.peg.3578
K02613
2745.387.peg.3579
K02614
2745.387.peg.3572
K02618
2745.387.peg.3580
K02844
2745.387.peg.13
K03149
2745.387.peg.3710
K03183
2745.387.peg.3149
K03184
2745.387.peg.707
K03185
2745.387.peg.27
K03270
2745.387.peg.2363
K03271
2745.387.peg.2339
K03272
2745.387.peg.18
K03274
2745.387.peg.9
K03337
2745.387.peg.3461
K03417
2745.387.peg.1256
K03431
2745.387.peg.2518
K03474
2745.387.peg.2249
K03525
2745.387.peg.167
K03526
2745.387.peg.658
K03527
2745.387.peg.3286
K03637
2745.387.peg.1684
K03638
2745.387.peg.3365
K03644
2745.387.peg.1578
K03778
2745.387.peg.3712
K03782
2745.387.peg.3481
K03784
2745.387.peg.926
K03786
2745.387.peg.3759
K03809
2745.387.peg.2706
K03821
2745.387.peg.1177
K04042
2745.387.peg.3813
K04487
2745.387.peg.664
K04765
2745.387.peg.2243
K05366
2745.387.peg.721
K05712
2745.387.peg.3587
K06016
2745.387.peg.3406
K06041
2745.387.peg.2362
K06131
2745.387.peg.1908
K06445
2745.387.peg.2146
K06447
2745.387.peg.2815
K06720
2745.387.peg.1877
K06949
2745.387.peg.2409
K06966
2745.387.peg.1939
K07102
2745.387.peg.2950
K07160
2745.387.peg.3478
K07250
2745.387.peg.713, 2745.387.peg.2473, 2745.387.peg.3409, 2745.387.peg.3547
K07258
2745.387.peg.1575
K09458
2745.387.peg.2290
K09699
2745.387.peg.1767
K09788
2745.387.peg.1259
K09880
2745.387.peg.3342
K09903
2745.387.peg.522
K10674
2745.387.peg.3209
K10764
2745.387.peg.1653
K11472
2745.387.peg.3065
K11473
2745.387.peg.3066
K11751
2745.387.peg.250
K11754
2745.387.peg.1649
K12255
2745.387.peg.3329
K12339
2745.387.peg.2246
K12972
2745.387.peg.3010
K13038
2745.387.peg.503
K13482
2745.387.peg.343, 2745.387.peg.1723
K13485
2745.387.peg.3059
K13566
2745.387.peg.1776
K13766
2745.387.peg.2228
K13821
2745.387.peg.1355, 2745.387.peg.1357
K13953
2745.387.peg.3028
K14155
2745.387.peg.402
K14170
2745.387.peg.2025
K14260
2745.387.peg.1135
K14652
2745.387.peg.2600
K14682
2745.387.peg.770
K15371
2745.387.peg.1127
K15633
2745.387.peg.31
K15784
2745.387.peg.3008
K15785
2745.387.peg.3001
K15786
2745.387.peg.3002
K15866
2745.387.peg.3570
K16171
2745.387.peg.3590
K16841
2745.387.peg.3053
K18473
2745.387.peg.3177
K18800
2745.387.peg.28
K20034
2745.387.peg.998, 2745.387.peg.1325
K20035
2745.387.peg.996
K20455
2745.387.peg.1258
K20509
2745.387.peg.745
K21053
2745.387.peg.1719
K21071
2745.387.peg.2059
K23123
2745.387.peg.3479
K23124
2745.387.peg.3480
K24018
2745.387.peg.2024
01110 Biosynthesis of secondary metabolites (179)
K00003
2745.387.peg.466
K00010
2745.387.peg.3460
K00013
2745.387.peg.2352
K00014
2745.387.peg.639
K00024
2745.387.peg.2578
K00030
2745.387.peg.2981
K00031
2745.387.peg.1115
K00036
2745.387.peg.1444
K00052
2745.387.peg.1641
K00053
2745.387.peg.3236
K00057
2745.387.peg.2385
K00058
2745.387.peg.3668
K00059
2745.387.peg.2076, 2745.387.peg.2292
K00077
2745.387.peg.2215
K00088
2745.387.peg.780
K00104
2745.387.peg.3064
K00111
2745.387.peg.2153
K00121
2745.387.peg.2931
K00128
2745.387.peg.3542
K00133
2745.387.peg.1642
K00134
2745.387.peg.1419, 2745.387.peg.1590
K00138
2745.387.peg.3029
K00145
2745.387.peg.3835
K00147
2745.387.peg.1567
K00163
2745.387.peg.1387
K00164
2745.387.peg.1066
K00166
2745.387.peg.1765
K00167
2745.387.peg.1766
K00209
2745.387.peg.2821
K00215
2745.387.peg.341
K00228
2745.387.peg.638
K00239
2745.387.peg.1064
K00240
2745.387.peg.1065
K00241
2745.387.peg.1062
K00244
2745.387.peg.2119
K00245
2745.387.peg.2118
K00249
2745.387.peg.1323
K00252
2745.387.peg.716
K00265
2745.387.peg.729
K00281
2745.387.peg.1937
K00286
2745.387.peg.382
K00382
2745.387.peg.1068
K00548
2745.387.peg.1859
K00568
2745.387.peg.1888
K00600
2745.387.peg.420, 2745.387.peg.2622
K00602
2745.387.peg.2068
K00605
2745.387.peg.1934
K00606
2745.387.peg.366
K00611
2745.387.peg.1271
K00615
2745.387.peg.54
K00616
2745.387.peg.1290
K00620
2745.387.peg.2316
K00626
2745.387.peg.363, 2745.387.peg.1306, 2745.387.peg.1324
K00627
2745.387.peg.1386, 2745.387.peg.3098
K00632
2745.387.peg.1333, 2745.387.peg.3573
K00645
2745.387.peg.2293
K00658
2745.387.peg.1067
K00764
2745.387.peg.1652
K00765
2745.387.peg.2353
K00766
2745.387.peg.1234
K00789
2745.387.peg.55
K00794
2745.387.peg.3391
K00813
2745.387.peg.1658
K00817
2745.387.peg.685, 2745.387.peg.3233
K00821
2745.387.peg.2818
K00826
2745.387.peg.589
K00831
2745.387.peg.2026
K00865
2745.387.peg.3194
K00873
2745.387.peg.1418, 2745.387.peg.3048
K00927
2745.387.peg.50
K00928
2745.387.peg.740
K00930
2745.387.peg.500
K00931
2745.387.peg.297
K00939
2745.387.peg.3097
K00940
2745.387.peg.662
K00948
2745.387.peg.1191
K00955
2745.387.peg.2521
K00956
2745.387.peg.2439
K00957
2745.387.peg.2440
K00963
2745.387.peg.2512
K00973
2745.387.peg.2543
K01007
2745.387.peg.1695
K01057
2745.387.peg.1445
K01079
2745.387.peg.2424
K01091
2745.387.peg.1231
K01092
2745.387.peg.668
K01187
2745.387.peg.1422
K01438
2745.387.peg.259
K01496
2745.387.peg.1866
K01586
2745.387.peg.3742
K01609
2745.387.peg.1235
K01610
2745.387.peg.2586
K01620
2745.387.peg.856
K01624
2745.387.peg.49
K01626
2745.387.peg.2261
K01637
2745.387.peg.1107
K01638
2745.387.peg.3706
K01640
2745.387.peg.2230
K01647
2745.387.peg.1061
K01649
2745.387.peg.2415, 2745.387.peg.2972
K01652
2745.387.peg.3240
K01653
2745.387.peg.3239
K01662
2745.387.peg.3671
K01676
2745.387.peg.1909
K01679
2745.387.peg.1670
K01681
2745.387.peg.3251
K01682
2745.387.peg.1698
K01687
2745.387.peg.2592, 2745.387.peg.2723
K01689
2745.387.peg.733
K01692
2745.387.peg.3569
K01693
2745.387.peg.3222
K01695
2745.387.peg.1647
K01696
2745.387.peg.1646
K01698
2745.387.peg.3157
K01703
2745.387.peg.1639
K01704
2745.387.peg.1640
K01710
2745.387.peg.2545
K01714
2745.387.peg.3124
K01733
2745.387.peg.467
K01735
2745.387.peg.728
K01736
2745.387.peg.1174
K01749
2745.387.peg.3746
K01752
2745.387.peg.2933
K01755
2745.387.peg.3744
K01756
2745.387.peg.1110
K01772
2745.387.peg.2675
K01783
2745.387.peg.1229
K01792
2745.387.peg.1093
K01803
2745.387.peg.353
K01807
2745.387.peg.20
K01810
2745.387.peg.2428
K01814
2745.387.peg.3224
K01825
2745.387.peg.1332
K01835
2745.387.peg.2513
K01845
2745.387.peg.3839
K01885
2745.387.peg.1059
K01895
2745.387.peg.1308, 2745.387.peg.3091
K01902
2745.387.peg.1070
K01903
2745.387.peg.1069
K01918
2745.387.peg.365
K01923
2745.387.peg.3122
K01933
2745.387.peg.1666
K01940
2745.387.peg.2057
K01945
2745.387.peg.2660
K01952
2745.387.peg.3135
K01961
2745.387.peg.2064
K01962
2745.387.peg.537
K01963
2745.387.peg.1648
K02437
2745.387.peg.1936
K02496
2745.387.peg.3748
K02500
2745.387.peg.3225
K02501
2745.387.peg.3223
K02502
2745.387.peg.2397
K02523
2745.387.peg.292
K03183
2745.387.peg.3149
K03184
2745.387.peg.707
K03185
2745.387.peg.27
K03526
2745.387.peg.658
K03527
2745.387.peg.3286
K03782
2745.387.peg.3481
K03784
2745.387.peg.926
K03786
2745.387.peg.3759
K03809
2745.387.peg.2706
K09699
2745.387.peg.1767
K11472
2745.387.peg.3065
K11473
2745.387.peg.3066
K11751
2745.387.peg.250
K12972
2745.387.peg.3010
K13821
2745.387.peg.1355, 2745.387.peg.1357
K13953
2745.387.peg.3028
K14155
2745.387.peg.402
K14170
2745.387.peg.2025
K14260
2745.387.peg.1135
K14652
2745.387.peg.2600
K14682
2745.387.peg.770
K15633
2745.387.peg.31
K18800
2745.387.peg.28
K21071
2745.387.peg.2059
K24018
2745.387.peg.2024
01120 Microbial metabolism in diverse environments (126)
K00003
2745.387.peg.466
K00010
2745.387.peg.3460
K00023
2745.387.peg.446
K00024
2745.387.peg.2578
K00029
2745.387.peg.3139
K00030
2745.387.peg.2981
K00031
2745.387.peg.1115
K00036
2745.387.peg.1444
K00058
2745.387.peg.3668
K00074
2745.387.peg.999, 2745.387.peg.3571
K00104
2745.387.peg.3064
K00121
2745.387.peg.2931
K00128
2745.387.peg.3542
K00133
2745.387.peg.1642
K00134
2745.387.peg.1419, 2745.387.peg.1590
K00135
2745.387.peg.2069, 2745.387.peg.2474, 2745.387.peg.2851
K00138
2745.387.peg.3029
K00163
2745.387.peg.1387
K00164
2745.387.peg.1066
K00209
2745.387.peg.2821
K00215
2745.387.peg.341
K00239
2745.387.peg.1064
K00240
2745.387.peg.1065
K00241
2745.387.peg.1062
K00244
2745.387.peg.2119
K00245
2745.387.peg.2118
K00252
2745.387.peg.716
K00265
2745.387.peg.729
K00275
2745.387.peg.1850
K00370
2745.387.peg.2130
K00381
2745.387.peg.1857
K00382
2745.387.peg.1068
K00451
2745.387.peg.3589
K00600
2745.387.peg.420, 2745.387.peg.2622
K00615
2745.387.peg.54
K00616
2745.387.peg.1290
K00625
2745.387.peg.2087
K00626
2745.387.peg.363, 2745.387.peg.1306, 2745.387.peg.1324
K00627
2745.387.peg.1386, 2745.387.peg.3098
K00632
2745.387.peg.1333, 2745.387.peg.3573
K00658
2745.387.peg.1067
K00674
2745.387.peg.515
K00821
2745.387.peg.2818
K00831
2745.387.peg.2026
K00836
2745.387.peg.1878
K00865
2745.387.peg.3194
K00873
2745.387.peg.1418, 2745.387.peg.3048
K00927
2745.387.peg.50
K00928
2745.387.peg.740
K00948
2745.387.peg.1191
K00955
2745.387.peg.2521
K00956
2745.387.peg.2439
K00957
2745.387.peg.2440
K01007
2745.387.peg.1695
K01011
2745.387.peg.2410
K01057
2745.387.peg.1445
K01070
2745.387.peg.2930
K01079
2745.387.peg.2424
K01439
2745.387.peg.514
K01560
2745.387.peg.3000
K01586
2745.387.peg.3742
K01595
2745.387.peg.2242
K01610
2745.387.peg.2586
K01620
2745.387.peg.856
K01624
2745.387.peg.49
K01625
2745.387.peg.1446
K01637
2745.387.peg.1107
K01638
2745.387.peg.3706
K01647
2745.387.peg.1061
K01676
2745.387.peg.1909
K01679
2745.387.peg.1670
K01681
2745.387.peg.3251
K01682
2745.387.peg.1698
K01689
2745.387.peg.733
K01690
2745.387.peg.1451
K01692
2745.387.peg.3569
K01698
2745.387.peg.3157
K01714
2745.387.peg.3124
K01733
2745.387.peg.467
K01749
2745.387.peg.3746
K01783
2745.387.peg.1229
K01792
2745.387.peg.1093
K01803
2745.387.peg.353
K01807
2745.387.peg.20
K01810
2745.387.peg.2428
K01825
2745.387.peg.1332
K01835
2745.387.peg.2513
K01845
2745.387.peg.3839
K01885
2745.387.peg.1059
K01895
2745.387.peg.1308, 2745.387.peg.3091
K01902
2745.387.peg.1070
K01903
2745.387.peg.1069
K01912
2745.387.peg.3574
K01915
2745.387.peg.233
K01961
2745.387.peg.2064
K01962
2745.387.peg.537
K01963
2745.387.peg.1648
K02496
2745.387.peg.3748
K02609
2745.387.peg.3575
K02610
2745.387.peg.3576
K02611
2745.387.peg.3577
K02612
2745.387.peg.3578
K02613
2745.387.peg.3579
K02618
2745.387.peg.3580
K03337
2745.387.peg.3461
K03778
2745.387.peg.3712
K05712
2745.387.peg.3587
K06720
2745.387.peg.1877
K07250
2745.387.peg.713, 2745.387.peg.2473, 2745.387.peg.3409, 2745.387.peg.3547
K10674
2745.387.peg.3209
K10680
2745.387.peg.3422
K11472
2745.387.peg.3065
K11473
2745.387.peg.3066
K12972
2745.387.peg.3010
K13482
2745.387.peg.343, 2745.387.peg.1723
K13953
2745.387.peg.3028
K15371
2745.387.peg.1127
K15633
2745.387.peg.31
K15784
2745.387.peg.3008
K15785
2745.387.peg.3001
K15786
2745.387.peg.3002
K15866
2745.387.peg.3570
K16171
2745.387.peg.3590
K16841
2745.387.peg.3053
K20509
2745.387.peg.745
K21071
2745.387.peg.2059
01200 Carbon metabolism (67)
K00023
2745.387.peg.446
K00024
2745.387.peg.2578
K00027
2745.387.peg.3252
K00029
2745.387.peg.3139
K00030
2745.387.peg.2981
K00031
2745.387.peg.1115
K00036
2745.387.peg.1444
K00058
2745.387.peg.3668
K00074
2745.387.peg.999, 2745.387.peg.3571
K00121
2745.387.peg.2931
K00134
2745.387.peg.1419, 2745.387.peg.1590
K00140
2745.387.peg.2787, 2745.387.peg.2848, 2745.387.peg.3403, 2745.387.peg.3451
K00163
2745.387.peg.1387
K00164
2745.387.peg.1066
K00209
2745.387.peg.2821
K00239
2745.387.peg.1064
K00240
2745.387.peg.1065
K00241
2745.387.peg.1062
K00244
2745.387.peg.2119
K00245
2745.387.peg.2118
K00281
2745.387.peg.1937
K00382
2745.387.peg.1068
K00600
2745.387.peg.420, 2745.387.peg.2622
K00605
2745.387.peg.1934
K00615
2745.387.peg.54
K00616
2745.387.peg.1290
K00625
2745.387.peg.2087
K00626
2745.387.peg.363, 2745.387.peg.1306, 2745.387.peg.1324
K00627
2745.387.peg.1386, 2745.387.peg.3098
K00658
2745.387.peg.1067
K00831
2745.387.peg.2026
K00873
2745.387.peg.1418, 2745.387.peg.3048
K00927
2745.387.peg.50
K00948
2745.387.peg.1191
K01007
2745.387.peg.1695
K01057
2745.387.peg.1445
K01070
2745.387.peg.2930
K01079
2745.387.peg.2424
K01595
2745.387.peg.2242
K01610
2745.387.peg.2586
K01624
2745.387.peg.49
K01625
2745.387.peg.1446
K01637
2745.387.peg.1107
K01638
2745.387.peg.3706
K01647
2745.387.peg.1061
K01676
2745.387.peg.1909
K01679
2745.387.peg.1670
K01681
2745.387.peg.3251
K01682
2745.387.peg.1698
K01689
2745.387.peg.733
K01690
2745.387.peg.1451
K01715
2745.387.peg.1000
K01752
2745.387.peg.2933
K01783
2745.387.peg.1229
K01803
2745.387.peg.353
K01807
2745.387.peg.20
K01810
2745.387.peg.2428
K01825
2745.387.peg.1332
K01895
2745.387.peg.1308, 2745.387.peg.3091
K01902
2745.387.peg.1070
K01903
2745.387.peg.1069
K01961
2745.387.peg.2064
K01962
2745.387.peg.537
K01963
2745.387.peg.1648
K02437
2745.387.peg.1936
K15633
2745.387.peg.31
K21071
2745.387.peg.2059
01210 2-Oxocarboxylic acid metabolism (25)
K00030
2745.387.peg.2981
K00031
2745.387.peg.1115
K00052
2745.387.peg.1641
K00053
2745.387.peg.3236
K00133
2745.387.peg.1642
K00145
2745.387.peg.3835
K00620
2745.387.peg.2316
K00813
2745.387.peg.1658
K00821
2745.387.peg.2818
K00826
2745.387.peg.589
K00836
2745.387.peg.1878
K00928
2745.387.peg.740
K00930
2745.387.peg.500
K01438
2745.387.peg.259
K01647
2745.387.peg.1061
K01649
2745.387.peg.2415, 2745.387.peg.2972
K01652
2745.387.peg.3240
K01653
2745.387.peg.3239
K01681
2745.387.peg.3251
K01682
2745.387.peg.1698
K01687
2745.387.peg.2592, 2745.387.peg.2723
K01703
2745.387.peg.1639
K01704
2745.387.peg.1640
K14260
2745.387.peg.1135
K14682
2745.387.peg.770
01212 Fatty acid metabolism (17)
K00059
2745.387.peg.2076, 2745.387.peg.2292
K00209
2745.387.peg.2821
K00249
2745.387.peg.1323
K00626
2745.387.peg.363, 2745.387.peg.1306, 2745.387.peg.1324
K00632
2745.387.peg.1333, 2745.387.peg.3573
K00645
2745.387.peg.2293
K00647
2745.387.peg.142
K01692
2745.387.peg.3569
K01716
2745.387.peg.143
K01825
2745.387.peg.1332
K01897
2745.387.peg.1284
K01961
2745.387.peg.2064
K01962
2745.387.peg.537
K01963
2745.387.peg.1648
K06445
2745.387.peg.2146
K09458
2745.387.peg.2290
K18473
2745.387.peg.3177
01230 Biosynthesis of amino acids (83)
K00003
2745.387.peg.466
K00013
2745.387.peg.2352
K00014
2745.387.peg.639
K00030
2745.387.peg.2981
K00031
2745.387.peg.1115
K00052
2745.387.peg.1641
K00053
2745.387.peg.3236
K00058
2745.387.peg.3668
K00133
2745.387.peg.1642
K00134
2745.387.peg.1419, 2745.387.peg.1590
K00145
2745.387.peg.3835
K00147
2745.387.peg.1567
K00215
2745.387.peg.341
K00265
2745.387.peg.729
K00286
2745.387.peg.382
K00548
2745.387.peg.1859
K00600
2745.387.peg.420, 2745.387.peg.2622
K00611
2745.387.peg.1271
K00615
2745.387.peg.54
K00616
2745.387.peg.1290
K00620
2745.387.peg.2316
K00674
2745.387.peg.515
K00765
2745.387.peg.2353
K00766
2745.387.peg.1234
K00789
2745.387.peg.55
K00813
2745.387.peg.1658
K00817
2745.387.peg.685, 2745.387.peg.3233
K00821
2745.387.peg.2818
K00826
2745.387.peg.589
K00831
2745.387.peg.2026
K00836
2745.387.peg.1878
K00873
2745.387.peg.1418, 2745.387.peg.3048
K00927
2745.387.peg.50
K00928
2745.387.peg.740
K00930
2745.387.peg.500
K00931
2745.387.peg.297
K00948
2745.387.peg.1191
K01079
2745.387.peg.2424
K01438
2745.387.peg.259
K01439
2745.387.peg.514
K01496
2745.387.peg.1866
K01586
2745.387.peg.3742
K01609
2745.387.peg.1235
K01620
2745.387.peg.856
K01624
2745.387.peg.49
K01626
2745.387.peg.2261
K01647
2745.387.peg.1061
K01649
2745.387.peg.2415, 2745.387.peg.2972
K01652
2745.387.peg.3240
K01653
2745.387.peg.3239
K01681
2745.387.peg.3251
K01682
2745.387.peg.1698
K01687
2745.387.peg.2592, 2745.387.peg.2723
K01689
2745.387.peg.733
K01693
2745.387.peg.3222
K01695
2745.387.peg.1647
K01696
2745.387.peg.1646
K01703
2745.387.peg.1639
K01704
2745.387.peg.1640
K01714
2745.387.peg.3124
K01733
2745.387.peg.467
K01735
2745.387.peg.728
K01736
2745.387.peg.1174
K01752
2745.387.peg.2933
K01755
2745.387.peg.3744
K01783
2745.387.peg.1229
K01803
2745.387.peg.353
K01807
2745.387.peg.20
K01814
2745.387.peg.3224
K01915
2745.387.peg.233
K01940
2745.387.peg.2057
K02500
2745.387.peg.3225
K02501
2745.387.peg.3223
K02502
2745.387.peg.2397
K03786
2745.387.peg.3759
K12339
2745.387.peg.2246
K14155
2745.387.peg.402
K14170
2745.387.peg.2025
K14260
2745.387.peg.1135
K14682
2745.387.peg.770
K15633
2745.387.peg.31
K21071
2745.387.peg.2059
K24018
2745.387.peg.2024
01240 Biosynthesis of cofactors (67)
K00012
2745.387.peg.1887, 2745.387.peg.2517
K00059
2745.387.peg.2076, 2745.387.peg.2292
K00077
2745.387.peg.2215
K00128
2745.387.peg.3542
K00228
2745.387.peg.638
K00254
2745.387.peg.1128
K00275
2745.387.peg.1850
K00278
2745.387.peg.1267
K00287
2745.387.peg.2566
K00382
2745.387.peg.1068
K00457
2745.387.peg.3604
K00568
2745.387.peg.1888
K00600
2745.387.peg.420, 2745.387.peg.2622
K00606
2745.387.peg.366
K00609
2745.387.peg.40
K00647
2745.387.peg.142
K00762
2745.387.peg.3804
K00767
2745.387.peg.3102
K00768
2745.387.peg.1452
K00789
2745.387.peg.55
K00794
2745.387.peg.3391
K00796
2745.387.peg.352
K00826
2745.387.peg.589
K00831
2745.387.peg.2026
K00858
2745.387.peg.1363
K00859
2745.387.peg.2015
K00873
2745.387.peg.1418, 2745.387.peg.3048
K00939
2745.387.peg.3097
K00940
2745.387.peg.662
K00946
2745.387.peg.2597
K00963
2745.387.peg.2512
K01465
2745.387.peg.1921
K01495
2745.387.peg.2070
K01556
2745.387.peg.443
K01698
2745.387.peg.3157
K01749
2745.387.peg.3746
K01756
2745.387.peg.1110
K01772
2745.387.peg.2675
K01845
2745.387.peg.3839
K01885
2745.387.peg.1059
K01918
2745.387.peg.365
K01919
2745.387.peg.2583
K01920
2745.387.peg.37
K01937
2745.387.peg.731
K01939
2745.387.peg.2396
K01950
2745.387.peg.3246
K01955
2745.387.peg.347
K01956
2745.387.peg.346
K02230
2745.387.peg.1475
K02496
2745.387.peg.3748
K03149
2745.387.peg.3710
K03183
2745.387.peg.3149
K03184
2745.387.peg.707
K03185
2745.387.peg.27
K03474
2745.387.peg.2249
K03525
2745.387.peg.167
K03637
2745.387.peg.1684
K03638
2745.387.peg.3365
K03644
2745.387.peg.1578
K03809
2745.387.peg.2706
K04487
2745.387.peg.664
K09458
2745.387.peg.2290
K09903
2745.387.peg.522
K11754
2745.387.peg.1649
K13038
2745.387.peg.503
K14652
2745.387.peg.2600
K18800
2745.387.peg.28
01220 Degradation of aromatic compounds (3)
K00121
2745.387.peg.2931
K05712
2745.387.peg.3587
K13953
2745.387.peg.3028
Carbohydrate metabolism
00010 Glycolysis / Gluconeogenesis (21)
K00121
2745.387.peg.2931
K00128
2745.387.peg.3542
K00134
2745.387.peg.1419, 2745.387.peg.1590
K00138
2745.387.peg.3029
K00163
2745.387.peg.1387
K00382
2745.387.peg.1068
K00627
2745.387.peg.1386, 2745.387.peg.3098
K00873
2745.387.peg.1418, 2745.387.peg.3048
K00927
2745.387.peg.50
K01007
2745.387.peg.1695
K01610
2745.387.peg.2586
K01624
2745.387.peg.49
K01689
2745.387.peg.733
K01792
2745.387.peg.1093
K01803
2745.387.peg.353
K01810
2745.387.peg.2428
K01835
2745.387.peg.2513
K01895
2745.387.peg.1308, 2745.387.peg.3091
K13953
2745.387.peg.3028
K15633
2745.387.peg.31
K21071
2745.387.peg.2059
00020 Citrate cycle (TCA cycle) (21)
K00024
2745.387.peg.2578
K00030
2745.387.peg.2981
K00031
2745.387.peg.1115
K00163
2745.387.peg.1387
K00164
2745.387.peg.1066
K00239
2745.387.peg.1064
K00240
2745.387.peg.1065
K00241
2745.387.peg.1062
K00244
2745.387.peg.2119
K00245
2745.387.peg.2118
K00382
2745.387.peg.1068
K00627
2745.387.peg.1386, 2745.387.peg.3098
K00658
2745.387.peg.1067
K01610
2745.387.peg.2586
K01647
2745.387.peg.1061
K01676
2745.387.peg.1909
K01679
2745.387.peg.1670
K01681
2745.387.peg.3251
K01682
2745.387.peg.1698
K01902
2745.387.peg.1070
K01903
2745.387.peg.1069
00030 Pentose phosphate pathway (16)
K00036
2745.387.peg.1444
K00615
2745.387.peg.54
K00616
2745.387.peg.1290
K00948
2745.387.peg.1191
K01057
2745.387.peg.1445
K01619
[truncated: 2,462 more rows]
