# Supplementary material for: Baseline proteomics characterisation of the emerging host biomanufacturing organism Halomonas bluephagenesis
Source: Sci Data. 2022 Aug 13;9:492. doi: 10.1038/s41597-022-01610-0 (PMC9376085; doi:10.1038/s41597-022-01610-0)
Supplement: Supplementary file 3 — Kegg analysis [file 41597_2022_1610_MOESM3_ESM.xlsx]

## Sheet: Kegg_Module 
Pathway modules
Carbohydrate metabolism
Central carbohydrate metabolism
M00001 Glycolysis (Embden-Meyerhof pathway), glucose => pyruvate (9) (1 block missing 8/9)
K00134
2745.387.peg.1419, 2745.387.peg.1590
K00873
2745.387.peg.1418, 2745.387.peg.3048
K00927
2745.387.peg.50
K01624
2745.387.peg.49
K01689
2745.387.peg.733
K01803
2745.387.peg.353
K01810
2745.387.peg.2428
K15633
2745.387.peg.31
K21071
2745.387.peg.2059
M00002 Glycolysis, core module involving three-carbon compounds (6) (complete 5/5)
K00134
2745.387.peg.1419, 2745.387.peg.1590
K00873
2745.387.peg.1418, 2745.387.peg.3048
K00927
2745.387.peg.50
K01689
2745.387.peg.733
K01803
2745.387.peg.353
K15633
2745.387.peg.31
M00003 Gluconeogenesis, oxaloacetate => fructose-6P (7) (1 block missing 6/7)
K00134
2745.387.peg.1419, 2745.387.peg.1590
K00927
2745.387.peg.50
K01610
2745.387.peg.2586
K01624
2745.387.peg.49
K01689
2745.387.peg.733
K01803
2745.387.peg.353
K15633
2745.387.peg.31
M00307 Pyruvate oxidation, pyruvate => acetyl-CoA (3) (complete 1/1)
K00163
2745.387.peg.1387
K00382
2745.387.peg.1068
K00627
2745.387.peg.1386, 2745.387.peg.3098
M00009 Citrate cycle (TCA cycle, Krebs cycle) (18) (complete 8/8)
K00024
2745.387.peg.2578
K00030
2745.387.peg.2981
K00031
2745.387.peg.1115
K00164
2745.387.peg.1066
K00239
2745.387.peg.1064
K00240
2745.387.peg.1065
K00241
2745.387.peg.1062
K00244
2745.387.peg.2119
K00245
2745.387.peg.2118
K00382
2745.387.peg.1068
K00658
2745.387.peg.1067
K01647
2745.387.peg.1061
K01676
2745.387.peg.1909
K01679
2745.387.peg.1670
K01681
2745.387.peg.3251
K01682
2745.387.peg.1698
K01902
2745.387.peg.1070
K01903
2745.387.peg.1069
M00010 Citrate cycle, first carbon oxidation, oxaloacetate => 2-oxoglutarate (5) (complete 3/3)
K00030
2745.387.peg.2981
K00031
2745.387.peg.1115
K01647
2745.387.peg.1061
K01681
2745.387.peg.3251
K01682
2745.387.peg.1698
M00011 Citrate cycle, second carbon oxidation, 2-oxoglutarate => oxaloacetate (13) (complete 5/5)
K00024
2745.387.peg.2578
K00164
2745.387.peg.1066
K00239
2745.387.peg.1064
K00240
2745.387.peg.1065
K00241
2745.387.peg.1062
K00244
2745.387.peg.2119
K00245
2745.387.peg.2118
K00382
2745.387.peg.1068
K00658
2745.387.peg.1067
K01676
2745.387.peg.1909
K01679
2745.387.peg.1670
K01902
2745.387.peg.1070
K01903
2745.387.peg.1069
M00004 Pentose phosphate pathway (Pentose phosphate cycle) (7) (1 block missing 6/7)
K00036
2745.387.peg.1444
K00615
2745.387.peg.54
K00616
2745.387.peg.1290
K01057
2745.387.peg.1445
K01783
2745.387.peg.1229
K01807
2745.387.peg.20
K01810
2745.387.peg.2428
M00006 Pentose phosphate pathway, oxidative phase, glucose 6P => ribulose 5P (2) (1 block missing 1/2)
K00036
2745.387.peg.1444
K01057
2745.387.peg.1445
M00007 Pentose phosphate pathway, non-oxidative phase, fructose 6P => ribose 5P (4) (complete 4/4)
K00615
2745.387.peg.54
K00616
2745.387.peg.1290
K01783
2745.387.peg.1229
K01807
2745.387.peg.20
M00580 Pentose phosphate pathway, archaea, fructose 6P => ribose 5P (1) (1 block missing 1/2)
K01807
2745.387.peg.20
M00005 PRPP biosynthesis, ribose 5P => PRPP (1) (complete 1/1)
K00948
2745.387.peg.1191
M00008 Entner-Doudoroff pathway, glucose-6P => glyceraldehyde-3P + pyruvate (4) (complete 4/4)
K00036
2745.387.peg.1444
K01057
2745.387.peg.1445
K01625
2745.387.peg.1446
K01690
2745.387.peg.1451
M00308 Semi-phosphorylative Entner-Doudoroff pathway, gluconate => glycerate-3P (3) (2 blocks missing 2/4)
K00134
2745.387.peg.1419, 2745.387.peg.1590
K00927
2745.387.peg.50
K01625
2745.387.peg.1446
Other carbohydrate metabolism
M00014 Glucuronate pathway (uronate pathway) (1) (incomplete 1/7)
K00012
2745.387.peg.1887, 2745.387.peg.2517
M00631 D-Galacturonate degradation (bacteria), D-galacturonate => pyruvate + D-glyceraldehyde 3P (1) (incomplete 1/5)
K01625
2745.387.peg.1446
M00061 D-Glucuronate degradation, D-glucuronate => pyruvate + D-glyceraldehyde 3P (1) (incomplete 1/5)
K01625
2745.387.peg.1446
M00552 D-galactonate degradation, De Ley-Doudoroff pathway, D-galactonate => glycerate-3P (2) (incomplete 2/5)
K00134
2745.387.peg.1419, 2745.387.peg.1590
K00927
2745.387.peg.50
M00129 Ascorbate biosynthesis, animals, glucose-1P => ascorbate (2) (incomplete 2/7)
K00012
2745.387.peg.1887, 2745.387.peg.2517
K00963
2745.387.peg.2512
M00855 Glycogen degradation, glycogen => glucose-6P (1) (2 blocks missing 1/3)
K01835
2745.387.peg.2513
M00549 Nucleotide sugar biosynthesis, glucose => UDP-glucose (2) (1 block missing 2/3)
K00963
2745.387.peg.2512
K01835
2745.387.peg.2513
M00892 UDP-N-acetyl-D-glucosamine biosynthesis, eukaryotes, glucose => UDP-GlcNAc (2) (incomplete 2/6)
K00820
2745.387.peg.2519
K01810
2745.387.peg.2428
M00909 UDP-N-acetyl-D-glucosamine biosynthesis, prokaryotes, glucose => UDP-GlcNAc (4) (1 block missing 4/5)
K00820
2745.387.peg.2519
K01810
2745.387.peg.2428
K03431
2745.387.peg.2518
K04042
2745.387.peg.3813
M00012 Glyoxylate cycle (6) (complete 5/5)
K00024
2745.387.peg.2578
K01637
2745.387.peg.1107
K01638
2745.387.peg.3706
K01647
2745.387.peg.1061
K01681
2745.387.peg.3251
K01682
2745.387.peg.1698
M00373 Ethylmalonyl pathway (2) (incomplete 2/12)
K00023
2745.387.peg.446
K00626
2745.387.peg.363, 2745.387.peg.1306, 2745.387.peg.1324
M00740 Methylaspartate cycle (4) (incomplete 4/11)
K00024
2745.387.peg.2578
K00031
2745.387.peg.1115
K01647
2745.387.peg.1061
K01681
2745.387.peg.3251
M00532 Photorespiration (5) (incomplete 2/10)
K00281
2745.387.peg.1937
K00382
2745.387.peg.1068
K00600
2745.387.peg.420, 2745.387.peg.2622
K00605
2745.387.peg.1934
K02437
2745.387.peg.1936
M00013 Malonate semialdehyde pathway, propanoyl-CoA => acetyl-CoA (1) (incomplete 1/5)
K00140
2745.387.peg.2787, 2745.387.peg.2848, 2745.387.peg.3403, 2745.387.peg.3451
M00131 Inositol phosphate metabolism, Ins(1,3,4,5)P4 => Ins(1,3,4)P3 => myo-inositol (1) (incomplete 1/4)
K01092
2745.387.peg.668
Energy metabolism
Carbon fixation
M00165 Reductive pentose phosphate cycle (Calvin cycle) (5) (incomplete 7/11)
K00134
2745.387.peg.1419, 2745.387.peg.1590
K00615
2745.387.peg.54
K00927
2745.387.peg.50
K01624
2745.387.peg.49
K01807
2745.387.peg.20
M00166 Reductive pentose phosphate cycle, ribulose-5P => glyceraldehyde-3P (2) (2 blocks missing 2/4)
K00134
2745.387.peg.1419, 2745.387.peg.1590
K00927
2745.387.peg.50
M00167 Reductive pentose phosphate cycle, glyceraldehyde-3P => ribulose-5P (3) (2 blocks missing 5/7)
K00615
2745.387.peg.54
K01624
2745.387.peg.49
K01807
2745.387.peg.20
M00168 CAM (Crassulacean acid metabolism), dark (2) (complete 2/2)
K00024
2745.387.peg.2578
K01595
2745.387.peg.2242
M00169 CAM (Crassulacean acid metabolism), light (1) (1 block missing 1/2)
K00029
2745.387.peg.3139
M00172 C4-dicarboxylic acid cycle, NADP - malic enzyme type (2) (2 blocks missing 2/4)
K00029
2745.387.peg.3139
K01595
2745.387.peg.2242
M00171 C4-dicarboxylic acid cycle, NAD - malic enzyme type (1) (incomplete 1/7)
K01595
2745.387.peg.2242
M00170 C4-dicarboxylic acid cycle, phosphoenolpyruvate carboxykinase type (2) (2 blocks missing 2/4)
K01595
2745.387.peg.2242
K01610
2745.387.peg.2586
M00173 Reductive citrate cycle (Arnon-Buchanan cycle) (15) (incomplete 7/10)
K00024
2745.387.peg.2578
K00031
2745.387.peg.1115
K00239
2745.387.peg.1064
K00240
2745.387.peg.1065
K00241
2745.387.peg.1062
K00244
2745.387.peg.2119
K00245
2745.387.peg.2118
K01007
2745.387.peg.1695
K01595
2745.387.peg.2242
K01676
2745.387.peg.1909
K01679
2745.387.peg.1670
K01681
2745.387.peg.3251
K01682
2745.387.peg.1698
K01902
2745.387.peg.1070
K01903
2745.387.peg.1069
M00376 3-Hydroxypropionate bi-cycle (7) (incomplete 2/13)
K00239
2745.387.peg.1064
K00240
2745.387.peg.1065
K00241
2745.387.peg.1062
K01679
2745.387.peg.1670
K01961
2745.387.peg.2064
K01962
2745.387.peg.537
K01963
2745.387.peg.1648
M00375 Hydroxypropionate-hydroxybutylate cycle (1) (incomplete 1/14)
K00626
2745.387.peg.363, 2745.387.peg.1306, 2745.387.peg.1324
M00374 Dicarboxylate-hydroxybutyrate cycle (9) (incomplete 6/13)
K00024
2745.387.peg.2578
K00239
2745.387.peg.1064
K00240
2745.387.peg.1065
K00241
2745.387.peg.1062
K00626
2745.387.peg.363, 2745.387.peg.1306, 2745.387.peg.1324
K01007
2745.387.peg.1695
K01595
2745.387.peg.2242
K01902
2745.387.peg.1070
K01903
2745.387.peg.1069
M00579 Phosphate acetyltransferase-acetate kinase pathway, acetyl-CoA => acetate (1) (1 block missing 1/2)
K00625
2745.387.peg.2087
M00620 Incomplete reductive citrate cycle, acetyl-CoA => oxoglutarate (3) (incomplete 2/7)
K00024
2745.387.peg.2578
K01902
2745.387.peg.1070
K01903
2745.387.peg.1069
Methane metabolism
M00357 Methanogenesis, acetate => methane (2) (incomplete 1/5)
K00625
2745.387.peg.2087
K01895
2745.387.peg.1308, 2745.387.peg.3091
M00346 Formaldehyde assimilation, serine pathway (4) (incomplete 4/9)
K00024
2745.387.peg.2578
K00600
2745.387.peg.420, 2745.387.peg.2622
K01595
2745.387.peg.2242
K01689
2745.387.peg.733
M00345 Formaldehyde assimilation, ribulose monophosphate pathway (1) (2 blocks missing 1/3)
K01624
2745.387.peg.49
M00344 Formaldehyde assimilation, xylulose monophosphate pathway (1) (incomplete 1/4)
K01624
2745.387.peg.49
Sulfur metabolism
M00176 Assimilatory sulfate reduction, sulfate => H2S (4) (2 blocks missing 1/3)
K00381
2745.387.peg.1857
K00955
2745.387.peg.2521
K00956
2745.387.peg.2439
K00957
2745.387.peg.2440
Lipid metabolism
Fatty acid metabolism
M00082 Fatty acid biosynthesis, initiation (5) (1 block missing 1/2)
K00645
2745.387.peg.2293
K01961
2745.387.peg.2064
K01962
2745.387.peg.537
K01963
2745.387.peg.1648
K18473
2745.387.peg.3177
M00083 Fatty acid biosynthesis, elongation (5) (complete 1/1)
K00059
2745.387.peg.2076, 2745.387.peg.2292
K00209
2745.387.peg.2821
K00647
2745.387.peg.142
K01716
2745.387.peg.143
K09458
2745.387.peg.2290
M00873 Fatty acid biosynthesis in mitochondria, animals (2) (incomplete 1/6)
K00645
2745.387.peg.2293
K09458
2745.387.peg.2290
M00874 Fatty acid biosynthesis in mitochondria, fungi (3) (incomplete 2/6)
K00059
2745.387.peg.2076, 2745.387.peg.2292
K00645
2745.387.peg.2293
K09458
2745.387.peg.2290
M00086 beta-Oxidation, acyl-CoA synthesis (1) (complete 1/1)
K01897
2745.387.peg.1284
M00087 beta-Oxidation (5) (complete 3/3)
K00249
2745.387.peg.1323
K00632
2745.387.peg.1333, 2745.387.peg.3573
K01692
2745.387.peg.3569
K01825
2745.387.peg.1332
K06445
2745.387.peg.2146
Lipid metabolism
M00088 Ketone body biosynthesis, acetyl-CoA => acetoacetate/3-hydroxybutyrate/acetone (3) (2 blocks missing 3/5)
K00019
2745.387.peg.1925
K00626
2745.387.peg.363, 2745.387.peg.1306, 2745.387.peg.1324
K01640
2745.387.peg.2230
Nucleotide metabolism
Purine metabolism
M00048 Inosine monophosphate biosynthesis, PRPP + glutamine => IMP (7) (1 block missing 7/8)
K00602
2745.387.peg.2068
K00764
2745.387.peg.1652
K01756
2745.387.peg.1110
K01923
2745.387.peg.3122
K01933
2745.387.peg.1666
K01945
2745.387.peg.2660
K01952
2745.387.peg.3135
M00049 Adenine ribonucleotide biosynthesis, IMP => ADP,ATP (5) (complete 4/4)
K00873
2745.387.peg.1418, 2745.387.peg.3048
K00939
2745.387.peg.3097
K00940
2745.387.peg.662
K01756
2745.387.peg.1110
K01939
2745.387.peg.2396
M00050 Guanine ribonucleotide biosynthesis, IMP => GDP,GTP (5) (complete 4/4)
K00088
2745.387.peg.780
K00873
2745.387.peg.1418, 2745.387.peg.3048
K00940
2745.387.peg.662
K00942
2745.387.peg.3792
K01951
2745.387.peg.781
Pyrimidine metabolism
M00051 Uridine monophosphate biosynthesis, glutamine (+ PRPP) => UMP (6) (2 blocks missing 1/3)
K00254
2745.387.peg.1128
K00609
2745.387.peg.40
K00762
2745.387.peg.3804
K01465
2745.387.peg.1921
K01955
2745.387.peg.347
K01956
2745.387.peg.346
M00052 Pyrimidine ribonucleotide biosynthesis, UMP => UDP/UTP,CDP/CTP (3) (complete 3/3)
K00940
2745.387.peg.662
K01937
2745.387.peg.731
K09903
2745.387.peg.522
M00053 Pyrimidine deoxyribonuleotide biosynthesis, CDP => dCTP (3) (complete 2/2)
K00525
2745.387.peg.2275
K00526
2745.387.peg.2274
K00940
2745.387.peg.662
M00938 Pyrimidine deoxyribonuleotide biosynthesis, UDP => dTTP (4) (1 block missing 4/5)
K00525
2745.387.peg.2275
K00526
2745.387.peg.2274
K00940
2745.387.peg.662
K00943
2745.387.peg.2287
M00046 Pyrimidine degradation, uracil => beta-alanine, thymine => 3-aminoisobutanoate (2) (1 block missing 2/3)
K01464
2745.387.peg.3384
K06016
2745.387.peg.3406
Amino acid metabolism
Serine and threonine metabolism
M00020 Serine biosynthesis, glycerate-3P => serine (3) (complete 3/3)
K00058
2745.387.peg.3668
K00831
2745.387.peg.2026
K01079
2745.387.peg.2424
M00018 Threonine biosynthesis, aspartate => homoserine => threonine (4) (1 block missing 4/5)
K00003
2745.387.peg.466
K00133
2745.387.peg.1642
K00928
2745.387.peg.740
K01733
2745.387.peg.467
M00555 Betaine biosynthesis, choline => betaine (2) (complete 1/1)
K00108
2745.387.peg.2145, 2745.387.peg.2847
K00130
2745.387.peg.2144
M00033 Ectoine biosynthesis, aspartate => ectoine (4) (1 block missing 4/5)
K00133
2745.387.peg.1642
K00836
2745.387.peg.1878
K00928
2745.387.peg.740
K06720
2745.387.peg.1877
M00919 Ectoine degradation, ectoine => aspartate (3) (1 block missing 3/4)
K15784
2745.387.peg.3008
K15785
2745.387.peg.3001
K15786
2745.387.peg.3002
Cysteine and methionine metabolism
M00609 Cysteine biosynthesis, methionine => cysteine (1) (incomplete 1/6)
K00789
2745.387.peg.55
M00017 Methionine biosynthesis, apartate => homoserine => methionine (5) (2 blocks missing 5/7)
K00003
2745.387.peg.466
K00133
2745.387.peg.1642
K00548
2745.387.peg.1859
K00928
2745.387.peg.740
K14155
2745.387.peg.402
M00034 Methionine salvage pathway (3) (incomplete 1/8)
K00789
2745.387.peg.55
K00899
2745.387.peg.3344
K09880
2745.387.peg.3342
M00035 Methionine degradation (1) (incomplete 1/4)
K00789
2745.387.peg.55
M00368 Ethylene biosynthesis, methionine => ethylene (1) (2 blocks missing 1/3)
K00789
2745.387.peg.55
Branched-chain amino acid metabolism
M00019 Valine/isoleucine biosynthesis, pyruvate => valine / 2-oxobutanoate => isoleucine (5) (complete 4/4)
K00053
2745.387.peg.3236
K00826
2745.387.peg.589
K01652
2745.387.peg.3240
K01653
2745.387.peg.3239
K01687
2745.387.peg.2592, 2745.387.peg.2723
M00535 Isoleucine biosynthesis, pyruvate => 2-oxobutanoate (3) (1 block missing 2/3)
K00052
2745.387.peg.1641
K01703
2745.387.peg.1639
K01704
2745.387.peg.1640
M00570 Isoleucine biosynthesis, threonine => 2-oxobutanoate => isoleucine (5) (1 block missing 4/5)
K00053
2745.387.peg.3236
K00826
2745.387.peg.589
K01652
2745.387.peg.3240
K01653
2745.387.peg.3239
K01687
2745.387.peg.2592, 2745.387.peg.2723
M00432 Leucine biosynthesis, 2-oxoisovalerate => 2-oxoisocaproate (4) (complete 3/3)
K00052
2745.387.peg.1641
K01649
2745.387.peg.2415, 2745.387.peg.2972
K01703
2745.387.peg.1639
K01704
2745.387.peg.1640
M00036 Leucine degradation, leucine => acetoacetate + acetyl-CoA (11) (complete 6/6)
K00166
2745.387.peg.1765
K00167
2745.387.peg.1766
K00249
2745.387.peg.1323
K00253
2745.387.peg.2226
K00382
2745.387.peg.1068
K00826
2745.387.peg.589
K01640
2745.387.peg.2230
K01968
2745.387.peg.2229
K01969
2745.387.peg.2227
K09699
2745.387.peg.1767
K13766
2745.387.peg.2228
Lysine metabolism
M00016 Lysine biosynthesis, succinyl-DAP pathway, aspartate => lysine (8) (1 block missing 8/9)
K00133
2745.387.peg.1642
K00215
2745.387.peg.341
K00674
2745.387.peg.515
K00821
2745.387.peg.2818
K00928
2745.387.peg.740
K01439
2745.387.peg.514
K01586
2745.387.peg.3742
K01714
2745.387.peg.3124
M00525 Lysine biosynthesis, acetyl-DAP pathway, aspartate => lysine (5) (incomplete 5/9)
K00133
2745.387.peg.1642
K00215
2745.387.peg.341
K00928
2745.387.peg.740
K01586
2745.387.peg.3742
K01714
2745.387.peg.3124
M00526 Lysine biosynthesis, DAP dehydrogenase pathway, aspartate => lysine (5) (1 block missing 5/6)
K00133
2745.387.peg.1642
K00215
2745.387.peg.341
K00928
2745.387.peg.740
K01586
2745.387.peg.3742
K01714
2745.387.peg.3124
M00527 Lysine biosynthesis, DAP aminotransferase pathway, aspartate => lysine (5) (2 blocks missing 5/7)
K00133
2745.387.peg.1642
K00215
2745.387.peg.341
K00928
2745.387.peg.740
K01586
2745.387.peg.3742
K01714
2745.387.peg.3124
M00032 Lysine degradation, lysine => saccharopine => acetoacetyl-CoA (3) (incomplete 1/6)
K00252
2745.387.peg.716
K00382
2745.387.peg.1068
K00658
2745.387.peg.1067
Arginine and proline metabolism
M00028 Ornithine biosynthesis, glutamate => ornithine (6) (complete 4/4)
K00145
2745.387.peg.3835
K00620
2745.387.peg.2316
K00821
2745.387.peg.2818
K00930
2745.387.peg.500
K01438
2745.387.peg.259
K14682
2745.387.peg.770
M00844 Arginine biosynthesis, ornithine => arginine (3) (complete 3/3)
K00611
2745.387.peg.1271
K01755
2745.387.peg.3744
K01940
2745.387.peg.2057
M00845 Arginine biosynthesis, glutamate => acetylcitrulline => arginine (5) (2 blocks missing 5/7)
K00145
2745.387.peg.3835
K00821
2745.387.peg.2818
K01438
2745.387.peg.259
K01755
2745.387.peg.3744
K01940
2745.387.peg.2057
M00029 Urea cycle (3) (2 blocks missing 3/5)
K00611
2745.387.peg.1271
K01755
2745.387.peg.3744
K01940
2745.387.peg.2057
M00015 Proline biosynthesis, glutamate => proline (3) (complete 2/2)
K00147
2745.387.peg.1567
K00286
2745.387.peg.382
K00931
2745.387.peg.297
M00879 Arginine succinyltransferase pathway, arginine => glutamate (3) (2 blocks missing 3/5)
K00673
2745.387.peg.2817
K01484
2745.387.peg.2814
K06447
2745.387.peg.2815
Polyamine biosynthesis
M00133 Polyamine biosynthesis, arginine => agmatine => putrescine => spermidine (1) (incomplete 1/4)
K01584
2745.387.peg.3003
M00135 GABA biosynthesis, eukaryotes, putrescine => GABA (1) (2 blocks missing 1/3)
K00128
2745.387.peg.3542
Histidine metabolism
M00026 Histidine biosynthesis, PRPP => histidine (9) (2 blocks missing 4/6)
K00013
2745.387.peg.2352
K00765
2745.387.peg.2353
K00817
2745.387.peg.685, 2745.387.peg.3233
K01496
2745.387.peg.1866
K01693
2745.387.peg.3222
K01814
2745.387.peg.3224
K02500
2745.387.peg.3225
K02501
2745.387.peg.3223
K02502
2745.387.peg.2397
M00045 Histidine degradation, histidine => N-formiminoglutamate => glutamate (4) (complete 4/4)
K01468
2745.387.peg.2462
K01479
2745.387.peg.2463
K01712
2745.387.peg.2464
K01745
2745.387.peg.2465
Aromatic amino acid metabolism
M00022 Shikimate pathway, phosphoenolpyruvate + erythrose-4P => chorismate (6) (1 block missing 3/4)
K00014
2745.387.peg.639
K01626
2745.387.peg.2261
K01735
2745.387.peg.728
K01736
2745.387.peg.1174
K03786
2745.387.peg.3759
K24018
2745.387.peg.2024
M00023 Tryptophan biosynthesis, chorismate => tryptophan (4) (2 blocks missing 1/3)
K00766
2745.387.peg.1234
K01609
2745.387.peg.1235
K01695
2745.387.peg.1647
K01696
2745.387.peg.1646
M00024 Phenylalanine biosynthesis, chorismate => phenylpyruvate => phenylalanine (1) (1 block missing 1/2)
K14170
2745.387.peg.2025
M00040 Tyrosine biosynthesis, chorismate => arogenate => tyrosine (2) (1 block missing 2/3)
K14170
2745.387.peg.2025
K24018
2745.387.peg.2024
M00044 Tyrosine degradation, tyrosine => homogentisate (3) (2 blocks missing 3/5)
K00451
2745.387.peg.3589
K00457
2745.387.peg.3604
K16171
2745.387.peg.3590
M00038 Tryptophan metabolism, tryptophan => kynurenine => 2-aminomuconate (1) (incomplete 1/7)
K01556
2745.387.peg.443
Other amino acid metabolism
M00027 GABA (gamma-Aminobutyrate) shunt (2) (1 block missing 2/3)
K00135
2745.387.peg.2069, 2745.387.peg.2474, 2745.387.peg.2851
K07250
2745.387.peg.713, 2745.387.peg.2473, 2745.387.peg.3409, 2745.387.peg.3547
M00118 Glutathione biosynthesis, glutamate => glutathione (2) (complete 2/2)
K01919
2745.387.peg.2583
K01920
2745.387.peg.37
Glycan metabolism
Lipopolysaccharide metabolism
M00060 KDO2-lipid A biosynthesis, Raetz pathway, LpxL-LpxM type (2) (incomplete 2/9)
K00677
2745.387.peg.533
K02535
2745.387.peg.2320
M00866 KDO2-lipid A biosynthesis, Raetz pathway, non-LpxL-LpxM type (2) (incomplete 2/9)
K00677
2745.387.peg.533
K02535
2745.387.peg.2320
M00063 CMP-KDO biosynthesis (4) (complete 4/4)
K00979
2745.387.peg.2305
K01627
2745.387.peg.732
K03270
2745.387.peg.2363
K06041
2745.387.peg.2362
M00064 ADP-L-glycero-D-manno-heptose biosynthesis (3) (1 block missing 4/5)
K03271
2745.387.peg.2339
K03272
2745.387.peg.18
K03274
2745.387.peg.9
Metabolism of cofactors and vitamins
Cofactor and vitamin metabolism
M00127 Thiamine biosynthesis, prokaryotes, AIR (+ DXP/tyrosine) => TMP/TPP (2) (incomplete 2/7)
K00946
2745.387.peg.2597
K03149
2745.387.peg.3710
M00895 Thiamine biosynthesis, prokaryotes, AIR (+ DXP/glycine) => TMP/TPP (2) (incomplete 2/9)
K00946
2745.387.peg.2597
K03149
2745.387.peg.3710
M00896 Thiamine biosynthesis, archaea, AIR (+ NAD+) => TMP/TPP (1) (incomplete 1/4)
K00946
2745.387.peg.2597
M00125 Riboflavin biosynthesis, plants and bacteria, GTP => riboflavin/FMN/FAD (2) (incomplete 3/7)
K00794
2745.387.peg.3391
K14652
2745.387.peg.2600
M00911 Riboflavin biosynthesis, fungi, GTP => riboflavin/FMN/FAD (1) (incomplete 1/8)
K00794
2745.387.peg.3391
M00124 Pyridoxal-P biosynthesis, erythrose-4P => pyridoxal-P (3) (incomplete 3/6)
K00275
2745.387.peg.1850
K00831
2745.387.peg.2026
K03474
2745.387.peg.2249
M00115 NAD biosynthesis, aspartate => quinolinate => NAD (3) (2 blocks missing 3/5)
K00278
2745.387.peg.1267
K00767
2745.387.peg.3102
K01950
2745.387.peg.3246
M00912 NAD biosynthesis, tryptophan => quinolinate => NAD (3) (incomplete 3/8)
K00767
2745.387.peg.3102
K01556
2745.387.peg.443
K01950
2745.387.peg.3246
M00119 Pantothenate biosynthesis, valine/L-aspartate => pantothenate (4) (1 block missing 4/5)
K00077
2745.387.peg.2215
K00606
2745.387.peg.366
K00826
2745.387.peg.589
K01918
2745.387.peg.365
M00913 Pantothenate biosynthesis, 2-oxoisovalerate/spermine => pantothenate (4) (1 block missing 4/5)
K00077
2745.387.peg.2215
K00128
2745.387.peg.3542
K00606
2745.387.peg.366
K01918
2745.387.peg.365
M00120 Coenzyme A biosynthesis, pantothenate => CoA (3) (1 block missing 2/3)
K00859
2745.387.peg.2015
K03525
2745.387.peg.167
K13038
2745.387.peg.503
M00914 Coenzyme A biosynthesis, archaea, 2-oxoisovalerate => 4-phosphopantoate => CoA (3) (incomplete 3/7)
K00077
2745.387.peg.2215
K00606
2745.387.peg.366
K13038
2745.387.peg.503
M00572 Pimeloyl-ACP biosynthesis, BioC-BioH pathway, malonyl-ACP => pimeloyl-ACP (3) (incomplete 2/6)
K00059
2745.387.peg.2076, 2745.387.peg.2292
K00647
2745.387.peg.142
K09458
2745.387.peg.2290
M00881 Lipoic acid biosynthesis, plants and bacteria, octanoyl-ACP => dihydrolipoyl-E2/H (1) (1 block missing 1/2)
K03644
2745.387.peg.1578
M00882 Lipoic acid biosynthesis, eukaryotes, octanoyl-ACP => dihydrolipoyl-H (1) (1 block missing 1/2)
K03644
2745.387.peg.1578
M00883 Lipoic acid biosynthesis, animals and bacteria, octanoyl-ACP => dihydrolipoyl-H => dihydrolipoyl-E2 (1) (2 blocks missing 1/3)
K03644
2745.387.peg.1578
M00884 Lipoic acid biosynthesis, octanoyl-CoA => dihydrolipoyl-E2 (1) (1 block missing 1/2)
K03644
2745.387.peg.1578
M00126 Tetrahydrofolate biosynthesis, GTP => THF (4) (2 blocks missing 3/5)
K00287
2745.387.peg.2566
K00796
2745.387.peg.352
K01495
2745.387.peg.2070
K11754
2745.387.peg.1649
M00840 Tetrahydrofolate biosynthesis, mediated by ribA and trpF, GTP => THF (2) (incomplete 2/6)
K00287
2745.387.peg.2566
K14652
2745.387.peg.2600
M00841 Tetrahydrofolate biosynthesis, mediated by PTPS, GTP => THF (2) (incomplete 2/5)
K01495
2745.387.peg.2070
K11754
2745.387.peg.1649
M00842 Tetrahydrobiopterin biosynthesis, GTP => BH4 (1) (2 blocks missing 1/3)
K01495
2745.387.peg.2070
M00843 L-threo-Tetrahydrobiopterin biosynthesis, GTP => L-threo-BH4 (1) (2 blocks missing 1/3)
K01495
2745.387.peg.2070
M00140 C1-unit interconversion, prokaryotes (1) (2 blocks missing 1/3)
K00600
2745.387.peg.420, 2745.387.peg.2622
M00141 C1-unit interconversion, eukaryotes (1) (1 block missing 1/2)
K00600
2745.387.peg.420, 2745.387.peg.2622
M00846 Siroheme biosynthesis, glutamyl-tRNA => siroheme (4) (incomplete 3/6)
K01698
2745.387.peg.3157
K01749
2745.387.peg.3746
K01845
2745.387.peg.3839
K02496
2745.387.peg.3748
M00868 Heme biosynthesis, animals and fungi, glycine => heme (4) (incomplete 4/8)
K00228
2745.387.peg.638
K01698
2745.387.peg.3157
K01749
2745.387.peg.3746
K01772
2745.387.peg.2675
M00121 Heme biosynthesis, plants and bacteria, glutamate => heme (6) (incomplete 6/10)
K00228
2745.387.peg.638
K01698
2745.387.peg.3157
K01749
2745.387.peg.3746
K01772
2745.387.peg.2675
K01845
2745.387.peg.3839
K01885
2745.387.peg.1059
M00926 Heme biosynthesis, bacteria, glutamyl-tRNA => coproporphyrin III => heme (4) (incomplete 4/9)
K01698
2745.387.peg.3157
K01749
2745.387.peg.3746
K01772
2745.387.peg.2675
K01845
2745.387.peg.3839
M00122 Cobalamin biosynthesis, cobyrinate a,c-diamide => cobalamin (1) (incomplete 1/7)
K00768
2745.387.peg.1452
M00117 Ubiquinone biosynthesis, prokaryotes, chorismate (+ polyprenyl-PP) => ubiquinol (5) (incomplete 6/9)
K00568
2745.387.peg.1888
K03183
2745.387.peg.3149
K03184
2745.387.peg.707
K03185
2745.387.peg.27
K18800
2745.387.peg.28
M00116 Menaquinone biosynthesis, chorismate (+ polyprenyl-PP) => menaquinol (1) (incomplete 1/9)
K03183
2745.387.peg.3149
Biosynthesis of terpenoids and polyketides
Terpenoid backbone biosynthesis
M00095 C5 isoprenoid biosynthesis, mevalonate pathway (1) (incomplete 1/7)
K00626
2745.387.peg.363, 2745.387.peg.1306, 2745.387.peg.1324
M00849 C5 isoprenoid biosynthesis, mevalonate pathway, archaea (1) (incomplete 1/6)
K00626
2745.387.peg.363, 2745.387.peg.1306, 2745.387.peg.1324
M00096 C5 isoprenoid biosynthesis, non-mevalonate pathway (3) (incomplete 3/8)
K01662
2745.387.peg.3671
K03526
2745.387.peg.658
K03527
2745.387.peg.3286
Polyketide sugar unit biosynthesis
M00793 dTDP-L-rhamnose biosynthesis (2) (1 block missing 2/3)
K00973
2745.387.peg.2543
K01710
2745.387.peg.2545
Xenobiotics biodegradation
Aromatics degradation
M00878 Phenylacetate degradation, phenylaxetate => acetyl-CoA/succinyl-CoA (10) (1 block missing 6/7)
K00074
2745.387.peg.999, 2745.387.peg.3571
K01692
2745.387.peg.3569
K01912
2745.387.peg.3574
K02609
2745.387.peg.3575
K02610
2745.387.peg.3576
K02611
2745.387.peg.3577
K02612
2745.387.peg.3578
K02613
2745.387.peg.3579
K02618
2745.387.peg.3580
K15866
2745.387.peg.3570
M00545 Trans-cinnamate degradation, trans-cinnamate => acetyl-CoA (1) (incomplete 1/6)
K05712
2745.387.peg.3587
