# Supplementary material for: Baseline proteomics characterisation of the emerging host biomanufacturing organism Halomonas bluephagenesis
Source: Sci Data. 2022 Aug 13;9:492. doi: 10.1038/s41597-022-01610-0 (PMC9376085; doi:10.1038/s41597-022-01610-0)
Supplement: Supplementary file 5 — DIA-QC Metrics for E. coli spectral library [file 41597_2022_1610_MOESM5_ESM.xlsx]

## Sheet: Sheet1
library	e_lit	Name of library file being analyzed
format	OpenSWATH	Library format, one of OpenSWATH, Peakview, or Spectronaut
pepions	69130	Number of peptide ions (i.e. precursor, sequence + modifications + charge)
fragments	979690	Number of fragment (fragment ions) in library
ptp_percent	0	Percentage of proteotypic pepions (not shared)
shared_percent	100	Percentage of shared peptide ions (pepions)
shared_pepions	69130	Number of shared pepions
peptides	48756	Number of distinct peptide sequences
mod_peps	56857	Number of distinct modified peptides (sequences + modifications)
mod_percent	25.3	percentage of distinct modified peptides with a mass modification
total_mods	17428	Number of mass modified amino acids
chg_2	54.6	Percentage of charge 2 precursors
chg_3	40.3	Percentage of charge 3 precursors
precursor_min	399.7	Minimum precursor m/z (mass/charge) in library
precursor_max	1248.7	Maximum precursor m/z in library
fragment_min	100.1	Minimum fragment m/z in library
fragment_max	1994	Maximum fragment m/z in library
avg_len	15.1	Average peptide Length
avg_num_frags	14.17	Average number of fragment per assay (precursor)
avg_frag_len	0.94	Average fragment sequence length
short_perc	0.7	Percentage of assays with 5 or fewer transitions
fragment_above_precursor	0.493	Percentage of fragment m/z above precursor m/z
y_perc	66.7	Percentage of y ions
b_perc	33.3	Percentage of b ions
t6_y_perc	75	Percentage of y ions considering only the top 6 fragments per assay
avg_intensity	3063.8	Average Intensity
rt_min	-50.6	Minimum RT (retention time) in library
rt_max	150	Maximum RT in library
rt_med	48.3	Median RT in library
rt_rsq	1	r-squared value of fit between RT of +2 and +3 charge states for the same modified peptide
rt_five	100	Percentage of +2/+3 charge pairs of the same mod pep within 5 RT units of each other
n_irt	11	Number of iRT peptides in library
irt_cnt	146	Number of iRT assays (precursor + fragment)
low_nr	38359	Number of fragment annotated as y1,y2,b1, or b2
db_peps	145916	Peptides in reference library, often 7-50 AA
seen_peps	37381	Number of library peptides seen
mc_peps	8284	Number of Missed cleavage peptides
db_prots	4710	Number of Proteins in reference library
lib_prots	4224	Number of proteins with at least one assay in ion library
seen_prots	4083	Number of library proteins seen
ux_prots	141	Unexplained (not in reference library) proteins
decoy_pct	0	Percentage of decoy (optionally includes "alternative", non-db decoys) assays
mixed_pct	0.1	Percentage of mixed decoy/target (has both decoy and no-decoy annotations) assays
fwd_pct	99.9	Percentage of target (non-decoy) assays
med_ppp	10	Median number of pepions per protein
mean_ppp	33	Mean number of pepions per protein
stddev_ppp	1050.4	Standard deviation of the number of pepions per protein
3_sigma_ppp	1	number of pepions per protein more than 3 standard deviations from the mean
max_intensity_idx	1	Average index of most intense fragment
problem_assays	0	Assays whose precursor or any fragment m/z values do not match SWATHs file or differ significantly from theoretical values
im_min	N/A	Minimum ion mobility reported in library
im_max	N/A	Maximum ion mobility reported in library
