# Supplementary material for: Baseline proteomics characterisation of the emerging host biomanufacturing organism Halomonas bluephagenesis
Source: Sci Data. 2022 Aug 13;9:492. doi: 10.1038/s41597-022-01610-0 (PMC9376085; doi:10.1038/s41597-022-01610-0)
Supplement: Supplementary file 6 — Table 1 [file 41597_2022_1610_MOESM6_ESM.xlsx]

## Sheet: Sheet1
Sequence	Stock concentration / pmol µL-1	Amount on column / pmol	Used for Quantification
LFLQFGAQGSPFLK	1.5	0.15
YILAGVENSK	1.62	0.16	X
TPVISGGPYEYR	1.63	0.16	X
LGGNEQVTR	1.67	0.17	X
VEATFGVDESNAK	1.67	0.17	X
GAGSSEPVTGLDAK	1.68	0.17	X
TPVITGAPYEYR	2.9	0.29
GTFIIDPGGVIR	3.2	0.32
DGLDAASYYAPVR	3.89	0.39
ADVTPADFSEWSK	5	0.5
GTFIIDPAAVIR	15	1.5
